# Supplementary material for: Single-Cell Transcriptomic Profiling Unveils Dynamic Immune Cell Responses during Haemonchus contortus Infection
Source: Cells. 2024 May 15;13(10):842. doi: 10.3390/cells13100842 (PMC11120485; doi:10.3390/cells13100842)
Supplement: Supplementary file 1 [file cells-13-00842-s001.zip]

Archive with 1 entries (1 files):
- cells-2983094-supplementary.pdf
